# Supplementary material for: Unified Simulation Platform for Interference Microscopy
Source: ACS Photonics. 2024 Jun 17;11(7):2745–56. doi: 10.1021/acsphotonics.4c00621 (PMC11258784; doi:10.1021/acsphotonics.4c00621)
Supplement: Supplementary file 1 — ph4c00621_si_001.zip [file ph4c00621_si_001.zip]

Archive with 834 entries (834 files):
- nanobem24/addons/+optics/@capillary/capillary.m
- nanobem24/addons/+optics/@capillary/farfields.m
- nanobem24/addons/+optics/@capillary/private/propagate.m
- nanobem24/addons/+optics/@capillary/private/shiftpol.m
- nanobem24/addons/+optics/@capillary/private/sph2pol.m
- nanobem24/addons/+optics/@decompose/decompose.m
- nanobem24/addons/+optics/@decompose/eval.m
- nanobem24/addons/+optics/@decompose/fields.m
- nanobem24/addons/+optics/@decompose/mtimes.m
- nanobem24/addons/+optics/@decompose/private/fields1.m
- nanobem24/addons/+optics/@decompose/private/fields2.m
- nanobem24/addons/+optics/@decompose/private/init.m
- nanobem24/addons/+optics/@decompose/private/refl1.m
- nanobem24/addons/+optics/@decompose/private/refl2.m
- nanobem24/addons/+optics/@decompose/secondary.m
- nanobem24/addons/+optics/@decompose/subsref.m
- nanobem24/addons/+optics/@decompose/times.m
- nanobem24/addons/+optics/@decompose/transform.m
- nanobem24/addons/+optics/@lensfocus/eval.m
- nanobem24/addons/+optics/@lensfocus/lensfocus.m
- nanobem24/addons/+optics/@lensfocus/private/init.m
- nanobem24/addons/+optics/@lensimage/efield.m
- nanobem24/addons/+optics/@lensimage/lensimage.m
- nanobem24/addons/+optics/@lensimage/plot.m
- nanobem24/addons/+optics/@lensimage/private/efield1.m
- nanobem24/addons/+optics/@lensimage/private/efield2.m
- nanobem24/addons/+optics/@lensimage/private/init.m
- nanobem24/addons/+optics/@lensimage2/efield.m
- nanobem24/addons/+optics/@lensimage2/lensimage2.m
- nanobem24/addons/+optics/@lensimage2/plot.m
- nanobem24/addons/+optics/@lensimage2/private/efield1.m
- nanobem24/addons/+optics/@lensimage2/private/efield2.m
- nanobem24/addons/+optics/@lensimage2/private/init.m
- nanobem24/addons/+optics/angular.m
- nanobem24/addons/+optics/cart2unit.m
- nanobem24/addons/+optics/quarterplate.m
- nanobem24/addons/+optics/rotx.m
- nanobem24/addons/+optics/roty.m
- nanobem24/addons/+optics/rotz.m
- nanobem24/addons/+optics/unitproject.m
- nanobem24/addons/@laguerregauss/amplitude.m
- nanobem24/addons/@laguerregauss/farfields.m
- nanobem24/addons/@laguerregauss/laguerregauss.m
- nanobem24/addons/@laguerregauss/paraxial.m
- nanobem24/addons/@laguerregauss/private/init.m
- nanobem24/addons/@laguerregauss/private/laguerre.m
- nanobem24/addons/@laguerregauss/private/polarization.m
- nanobem24/Boundary/@BoundaryEdge/basis.m
- nanobem24/Boundary/@BoundaryEdge/BoundaryEdge.m
- nanobem24/Boundary/@BoundaryEdge/connectivity.m
- nanobem24/Boundary/@BoundaryEdge/interp.m
- nanobem24/Boundary/@BoundaryEdge/ndof.m
- nanobem24/Boundary/@BoundaryEdge/plot.m
- nanobem24/Boundary/@BoundaryEdge/private/init1.m
- nanobem24/Boundary/@BoundaryEdge/private/init2.m
- nanobem24/Boundary/@BoundaryEdge/qbasis.m
- nanobem24/Boundary/@BoundaryElement/bdist2.m
- nanobem24/Boundary/@BoundaryElement/BoundaryElement.m
- nanobem24/Boundary/@BoundaryElement/boxradius.m
- nanobem24/Boundary/@BoundaryElement/inside.m
- nanobem24/Boundary/@BoundaryElement/nearest.m
- nanobem24/Boundary/@BoundaryElement/private/init.m
- nanobem24/Boundary/@BoundaryElement/slice.m
- nanobem24/Boundary/@BoundaryElement/touching.m
- nanobem24/Boundary/@BoundaryElement/vertices.m
- nanobem24/Boundary/@BoundaryVert/basis.m
- nanobem24/Boundary/@BoundaryVert/BoundaryVert.m
- nanobem24/Boundary/@BoundaryVert/interp.m
- nanobem24/Boundary/@BoundaryVert/ndof.m
- nanobem24/Boundary/@BoundaryVert/plot.m
- nanobem24/Boundary/@BoundaryVert/private/init1.m
- nanobem24/Boundary/@BoundaryVert/private/init2.m
- nanobem24/Boundary/@BoundaryVert/qbasis.m
- nanobem24/Boundary/@Point/bdist2.m
- nanobem24/Boundary/@Point/connected.m
- nanobem24/Boundary/@Point/Point.m
- nanobem24/Boundary/@Point/private/init.m
- nanobem24/Boundary/@Point/private/init1.m
- nanobem24/Boundary/@Point/private/init2.m
- nanobem24/Boundary/@ShapeEdge/init.m
- nanobem24/Boundary/@ShapeEdge/ndof.m
- nanobem24/Boundary/@ShapeEdge/ShapeEdge.m
- nanobem24/Boundary/@ShapeVert/init.m
- nanobem24/Boundary/@ShapeVert/ndof.m
- nanobem24/Boundary/@ShapeVert/ShapeVert.m
- nanobem24/Boundary/Boundary.m
- nanobem24/Boundary/integration/@iterpoints/eval.m
- nanobem24/Boundary/integration/@iterpoints/indexin.m
- nanobem24/Boundary/integration/@iterpoints/iterpoints.m
- nanobem24/Boundary/integration/@iterpoints/npts.m
- nanobem24/Boundary/integration/@iterpoints/private/init.m
- nanobem24/Boundary/integration/@iterpoints/slice.m
- nanobem24/Boundary/integration/@quadboundary/eval.m
- nanobem24/Boundary/integration/@quadboundary/indexin.m
- nanobem24/Boundary/integration/@quadboundary/interp.m
- nanobem24/Boundary/integration/@quadboundary/npts.m
- nanobem24/Boundary/integration/@quadboundary/private/init.m
- nanobem24/Boundary/integration/@quadboundary/quadboundary.m
- nanobem24/Boundary/integration/@quadboundary/rules.m
- nanobem24/Boundary/integration/@quadboundary/setrules.m
- nanobem24/Boundary/integration/@quadboundary/slice.m
- nanobem24/Boundary/integration/@quadduffy/eval.m
- nanobem24/Boundary/integration/@quadduffy/npts.m
- nanobem24/Boundary/integration/@quadduffy/private/eval1.m
- nanobem24/Boundary/integration/@quadduffy/private/eval2.m
- nanobem24/Boundary/integration/@quadduffy/private/init.m
- nanobem24/Boundary/integration/@quadduffy/private/nodes.m
- nanobem24/Boundary/integration/@quadduffy/private/quadedge.m
- nanobem24/Boundary/integration/@quadduffy/private/quadface.m
- nanobem24/Boundary/integration/@quadduffy/private/quadvert.m
- nanobem24/Boundary/integration/@quadduffy/quadduffy.m
- nanobem24/Boundary/integration/@quadduffy/slice.m
- nanobem24/Boundary/integration/@quadpair/feval1.m
- nanobem24/Boundary/integration/@quadpair/mat2cell.m
- nanobem24/Boundary/integration/@quadpair/quadpair.m
- nanobem24/Boundary/integration/@quadpair/slice.m
- nanobem24/Boundary/integration/@triquadpol/eval.m
- nanobem24/Boundary/integration/@triquadpol/private/adapt.m
- nanobem24/Boundary/integration/@triquadpol/private/adapt1.m
- nanobem24/Boundary/integration/@triquadpol/private/adapt2.m
- nanobem24/Boundary/integration/@triquadpol/private/assemble.m
- nanobem24/Boundary/integration/@triquadpol/private/init.m
- nanobem24/Boundary/integration/@triquadpol/private/linepol.m
- nanobem24/Boundary/integration/@triquadpol/private/to2d.m
- nanobem24/Boundary/integration/@triquadpol/private/topolar.m
- nanobem24/Boundary/integration/@triquadpol/triquadpol.m
- nanobem24/COPYING
- nanobem24/Demo/base/demomaterial01.m
- nanobem24/Demo/base/demoparticle01.m
- nanobem24/Demo/base/demopoint01.m
- nanobem24/Demo/base/demopoint02.m
- nanobem24/Demo/base/demoquad01.m
- nanobem24/Demo/base/demoquadduffy01.m
- nanobem24/Demo/base/demoquadduffy02.m
- nanobem24/Demo/galerkin/demoboundaryedge01.m
- nanobem24/Demo/galerkin/democalderon01.m
- nanobem24/Demo/galerkin/demochar01.m
- nanobem24/Demo/galerkin/democim01.m
- nanobem24/Demo/galerkin/democim02.m
- nanobem24/Demo/galerkin/democim03.m
- nanobem24/Demo/galerkin/demofeibel01.m
- nanobem24/Demo/galerkin/demofeibel02.m
- nanobem24/Demo/galerkin/demofeibel03.m
- nanobem24/Demo/galerkin/demomulti01.m
- nanobem24/Demo/galerkin/demomulti02.m
- nanobem24/Demo/galerkin/demoretdip01.m
- nanobem24/Demo/galerkin/demoretfield01.m
- nanobem24/Demo/galerkin/demoretfield02.m
- nanobem24/Demo/galerkin/demoretspec01.m
- nanobem24/Demo/galerkin/demoretspec02.m
- nanobem24/Demo/galerkinstat/demoboundaryvert01.m
- nanobem24/Demo/galerkinstat/demostatdip01.m
- nanobem24/Demo/galerkinstat/demostateig01.m
- nanobem24/Demo/galerkinstat/demostateig02.m
- nanobem24/Demo/galerkinstat/demostateig03.m
- nanobem24/Demo/galerkinstat/demostatfield01.m
- nanobem24/Demo/galerkinstat/demostatfield02.m
- nanobem24/Demo/galerkinstat/demostatspec01.m
- nanobem24/Demo/galerkinstat/demostatspec02.m
- nanobem24/Demo/optics/dataExp.mat
- nanobem24/Demo/optics/democapillary01.m
- nanobem24/Demo/optics/democapillary02.m
- nanobem24/Demo/optics/democorr01.m
- nanobem24/Demo/optics/demofield01.m
- nanobem24/Demo/optics/demofocus01.m
- nanobem24/Demo/optics/demoiscat01.m
- nanobem24/Demo/optics/demoiscat02.m
- nanobem24/Demo/optics/demoiscat03.m
- nanobem24/Demo/optics/demoiscat04.m
- nanobem24/Demo/optics/demoiscat05.m
- nanobem24/Demo/optics/demoiscat06.m
- nanobem24/Demo/optics/demooptics01.m
- nanobem24/Demo/optics/demooptics02.m
- nanobem24/Demo/optics/demooptics03.m
- nanobem24/Demo/optics/demooptics04.m
- nanobem24/Demo/stratified/demostratdip01.m
- nanobem24/Demo/stratified/demostratfar01.m
- nanobem24/Demo/stratified/demostratfar02.m
- nanobem24/Demo/stratified/demostratfield01.m
- nanobem24/Demo/stratified/demostratfield02.m
- nanobem24/Demo/stratified/demostratgreen01.m
- nanobem24/Demo/stratified/demostratlayer01.m
- nanobem24/Demo/stratified/demostratlayer02.m
- nanobem24/Demo/stratified/demostratsomint01.m
- nanobem24/Demo/stratified/demostratsomint02.m
- nanobem24/Demo/stratified/demostratspec01.m
- nanobem24/Demo/stratified/demostratspec02.m
- nanobem24/Galerkin/+feibelman/@bemsolver/bemsolver.m
- nanobem24/Galerkin/+feibelman/@bemsolver/calderon.m
- nanobem24/Galerkin/+feibelman/@bemsolver/match.m
- nanobem24/Galerkin/+feibelman/@bemsolver/private/bmatrix.m
- nanobem24/Galerkin/+feibelman/@bemsolver/private/init.m
- nanobem24/Galerkin/+feibelman/@bemsolver/private/inner.m
- nanobem24/Galerkin/+feibelman/@bemsolver/solve.m
- nanobem24/Galerkin/+feibelman/@cimsolver/cimsolver.m
- nanobem24/Galerkin/+feibelman/@cimsolver/eval1.m
- nanobem24/Galerkin/+feibelman/@cimsolver/eval2.m
- nanobem24/Galerkin/+feibelman/@miesolver/miecoefficients.m
- nanobem24/Galerkin/+feibelman/@miesolver/miesolver.m
- nanobem24/Galerkin/+feibelman/@param/eval.m
- nanobem24/Galerkin/+feibelman/@param/param.m
- nanobem24/Galerkin/+feibelman/@param/private/eval1.m
- nanobem24/Galerkin/+feibelman/@param/private/eval2.m
- nanobem24/Galerkin/+feibelman/@param/subsref.m
- nanobem24/Galerkin/+feibelman/@solution/fields.m
- nanobem24/Galerkin/+feibelman/@solution/interp.m
- nanobem24/Galerkin/+feibelman/@solution/private/fields2.m
- nanobem24/Galerkin/+feibelman/@solution/solution.m
- nanobem24/Galerkin/+feibelman/@solution/surfc.m
- nanobem24/Galerkin/+feibelman/@solution/toggle.m
- nanobem24/Galerkin/+galerkin/+pot1/+layer/eval2.m
- nanobem24/Galerkin/+galerkin/+pot1/+layer/oint.m
- nanobem24/Galerkin/+galerkin/+pot1/+layer/series1.m
- nanobem24/Galerkin/+galerkin/+pot1/+layer/series2.m
- nanobem24/Galerkin/+galerkin/+pot1/+layer/triple.m
- nanobem24/Galerkin/+galerkin/+pot1/@base/base.m
- nanobem24/Galerkin/+galerkin/+pot1/@base/calderon.m
- nanobem24/Galerkin/+galerkin/+pot1/@base/eval.m
- nanobem24/Galerkin/+galerkin/+pot1/@base/set.m
- nanobem24/Galerkin/+galerkin/+pot1/@duffy1/duffy1.m
- nanobem24/Galerkin/+galerkin/+pot1/@duffy1/eval2.m
- nanobem24/Galerkin/+galerkin/+pot1/@duffy1/init.m
- nanobem24/Galerkin/+galerkin/+pot1/@duffy1/set1.m
- nanobem24/Galerkin/+galerkin/+pot1/@duffy1/slice1.m
- nanobem24/Galerkin/+galerkin/+pot1/@duffy2/duffy2.m
- nanobem24/Galerkin/+galerkin/+pot1/@duffy2/eval1.m
- nanobem24/Galerkin/+galerkin/+pot1/@duffy2/eval2.m
- nanobem24/Galerkin/+galerkin/+pot1/@duffy2/init.m
- nanobem24/Galerkin/+galerkin/+pot1/@duffy2/set1.m
- nanobem24/Galerkin/+galerkin/+pot1/@duffy2/slice1.m
- nanobem24/Galerkin/+galerkin/+pot1/@refine1/eval2.m
- nanobem24/Galerkin/+galerkin/+pot1/@refine1/init.m
- nanobem24/Galerkin/+galerkin/+pot1/@refine1/refine1.m
- nanobem24/Galerkin/+galerkin/+pot1/@refine1/set1.m
- nanobem24/Galerkin/+galerkin/+pot1/@refine1/slice1.m
- nanobem24/Galerkin/+galerkin/+pot1/@refine2/eval1.m
- nanobem24/Galerkin/+galerkin/+pot1/@refine2/eval2.m
- nanobem24/Galerkin/+galerkin/+pot1/@refine2/init.m
- nanobem24/Galerkin/+galerkin/+pot1/@refine2/refine2.m
- nanobem24/Galerkin/+galerkin/+pot1/@refine2/set1.m
- nanobem24/Galerkin/+galerkin/+pot1/@refine2/slice1.m
- nanobem24/Galerkin/+galerkin/+pot1/@smooth/eval1.m
- nanobem24/Galerkin/+galerkin/+pot1/@smooth/eval2.m
- nanobem24/Galerkin/+galerkin/+pot1/@smooth/init.m
- nanobem24/Galerkin/+galerkin/+pot1/@smooth/set1.m
- nanobem24/Galerkin/+galerkin/+pot1/@smooth/slice1.m
- nanobem24/Galerkin/+galerkin/+pot1/@smooth/smooth.m
- nanobem24/Galerkin/+galerkin/+pot1/@std/eval2.m
- nanobem24/Galerkin/+galerkin/+pot1/@std/init.m
- nanobem24/Galerkin/+galerkin/+pot1/@std/set1.m
- nanobem24/Galerkin/+galerkin/+pot1/@std/slice1.m
- nanobem24/Galerkin/+galerkin/+pot1/@std/std.m
- nanobem24/Galerkin/+galerkin/+pot1/engine.m
- nanobem24/Galerkin/+galerkin/+pot2/@base/base.m
- nanobem24/Galerkin/+galerkin/+pot2/@base/fields.m
- nanobem24/Galerkin/+galerkin/+pot2/@base/potential.m
- nanobem24/Galerkin/+galerkin/+pot2/@base/set.m
- nanobem24/Galerkin/+galerkin/+pot2/@smooth/eval1.m
- nanobem24/Galerkin/+galerkin/+pot2/@smooth/eval2.m
- nanobem24/Galerkin/+galerkin/+pot2/@smooth/init.m
- nanobem24/Galerkin/+galerkin/+pot2/@smooth/set1.m
- nanobem24/Galerkin/+galerkin/+pot2/@smooth/slice1.m
- nanobem24/Galerkin/+galerkin/+pot2/@smooth/smooth.m
- nanobem24/Galerkin/+galerkin/+pot2/@std/eval2.m
- nanobem24/Galerkin/+galerkin/+pot2/@std/init.m
- nanobem24/Galerkin/+galerkin/+pot2/@std/set1.m
- nanobem24/Galerkin/+galerkin/+pot2/@std/slice1.m
- nanobem24/Galerkin/+galerkin/+pot2/@std/std.m
- nanobem24/Galerkin/+galerkin/+pot2/engine.m
- nanobem24/Galerkin/+galerkin/@bemsolver/bemsolver.m
- nanobem24/Galerkin/+galerkin/@bemsolver/fill.m
- nanobem24/Galerkin/+galerkin/@bemsolver/private/init.m
- nanobem24/Galerkin/+galerkin/@bemsolver/solve.m
- nanobem24/Galerkin/+galerkin/@cimsolver/cimsolver.m
- nanobem24/Galerkin/+galerkin/@cimsolver/diffcalderon.m
- nanobem24/Galerkin/+galerkin/@cimsolver/eval2.m
- nanobem24/Galerkin/+galerkin/@cimsolver/icalderon.m
- nanobem24/Galerkin/+galerkin/@cimsolver/mldivide.m
- nanobem24/Galerkin/+galerkin/@cimsolver/solve.m
- nanobem24/Galerkin/+galerkin/@dipole/decayrate.m
- nanobem24/Galerkin/+galerkin/@dipole/dipole.m
- nanobem24/Galerkin/+galerkin/@dipole/eval.m
- nanobem24/Galerkin/+galerkin/@dipole/farfields.m
- nanobem24/Galerkin/+galerkin/@dipole/fields.m
- nanobem24/Galerkin/+galerkin/@dipole/private/absorption.m
- nanobem24/Galerkin/+galerkin/@dipole/private/init.m
- nanobem24/Galerkin/+galerkin/@dipole/subsref.m
- nanobem24/Galerkin/+galerkin/@planewave/absorption.m
- nanobem24/Galerkin/+galerkin/@planewave/eval.m
- nanobem24/Galerkin/+galerkin/@planewave/extinction.m
- nanobem24/Galerkin/+galerkin/@planewave/farscattering.m
- nanobem24/Galerkin/+galerkin/@planewave/fields.m
- nanobem24/Galerkin/+galerkin/@planewave/planewave.m
- nanobem24/Galerkin/+galerkin/@planewave/private/fields2.m
- nanobem24/Galerkin/+galerkin/@planewave/private/init.m
- nanobem24/Galerkin/+galerkin/@planewave/scattering.m
- nanobem24/Galerkin/+galerkin/@planewave/subsref.m
- nanobem24/Galerkin/+galerkin/@solution/farfields.m
- nanobem24/Galerkin/+galerkin/@solution/fields.m
- nanobem24/Galerkin/+galerkin/@solution/interp.m
[truncated: 534 more entries]
