# Supplementary material for: Unified Simulation Platform for Interference Microscopy
Source: ACS Photonics. 2024 Jun 17;11(7):2745–56. doi: 10.1021/acsphotonics.4c00621 (PMC11258784; doi:10.1021/acsphotonics.4c00621)
Supplement: Supplementary file 1 — ph4c00621_si_001.zip [file ph4c00621_si_001.zip › nanobem24/addons/+optics/@decompose/subsref.m]

function varargout = subsref( obj, s )
%  Evaluate planewave decomposition object.

switch s( 1 ).type
  case '()'
    varargout{ 1 } = eval( obj, s( 1 ).subs{ : } );
  otherwise
    [ varargout{ 1 : nargout } ] = builtin( 'subsref', obj, s );
end
