# Supplementary material for: Unified Simulation Platform for Interference Microscopy
Source: ACS Photonics. 2024 Jun 17;11(7):2745–56. doi: 10.1021/acsphotonics.4c00621 (PMC11258784; doi:10.1021/acsphotonics.4c00621)
Supplement: Supplementary file 1 — ph4c00621_si_001.zip [file ph4c00621_si_001.zip › nanobem24/addons/+optics/@decompose/times.m]

function obj = times( obj, x )
%  TIMES - Multiply electric field with vector.
%
%  Usage for obj = optics.decompose :
%    obj = obj .* x
%  Input
%    x      :  vector
%  Output
%    obj    :  planewave decomposition multipled with vector

if isa( x, 'optics.decompose' )
  [ obj, x ] = deal( x, obj );
end
%  multiply field with vector
obj.efield = obj.efield .* x;
