# Supplementary material for: Unified Simulation Platform for Interference Microscopy
Source: ACS Photonics. 2024 Jun 17;11(7):2745–56. doi: 10.1021/acsphotonics.4c00621 (PMC11258784; doi:10.1021/acsphotonics.4c00621)
Supplement: Supplementary file 1 — ph4c00621_si_001.zip [file ph4c00621_si_001.zip › nanobem24/addons/+optics/@lensimage2/efield.m]

function [ e, x ] = efield( obj, field, varargin )
%  EFIELD - Electric field on image side.
%
%  Usage for obj = optics.lensimage2 :
%    [ e, x ] = efield( obj, field, PropertyPairs )
%  Input
%    field  :  electric far-fields or planewave decomposition
%  PropertyName
%    n      :  size of output array
%    focus  :  focus position of imaging lens
%  Output
%     e     :  electric image fields in focal plane
%     x     :  image coordinates

switch class( field )
  case 'double'
    [ e, x ] = efield1( obj, field, varargin{ : } );
  case 'optics.decompose'
    [ e, x ] = efield2( obj, field, varargin{ : } );
end
