# Supplementary material for: Unified Simulation Platform for Interference Microscopy
Source: ACS Photonics. 2024 Jun 17;11(7):2745–56. doi: 10.1021/acsphotonics.4c00621 (PMC11258784; doi:10.1021/acsphotonics.4c00621)
Supplement: Supplementary file 1 — ph4c00621_si_001.zip [file ph4c00621_si_001.zip › nanobem24/Boundary/@BoundaryElement/boxradius.m]

function rad = boxradius( obj )
%  BOXRADIUS - Bounding box radius.
%
%  Usage for obj = BoundaryElement :
%    rad = boxradius( obj )
%  Output
%    rad    :  bounding box radius

%  vector from vertices to centroid
p = arrayfun( @( x ) bsxfun( @minus, x.verts, x.pos ), obj, 'uniform', 0 );
%  bounding box radius
rad = cellfun( @( x ) max( sqrt( dot( x, x, 2 ) ) ), p, 'uniform', 1 );
