# Supplementary material for: Unified Simulation Platform for Interference Microscopy
Source: ACS Photonics. 2024 Jun 17;11(7):2745–56. doi: 10.1021/acsphotonics.4c00621 (PMC11258784; doi:10.1021/acsphotonics.4c00621)
Supplement: Supplementary file 1 — ph4c00621_si_001.zip [file ph4c00621_si_001.zip › nanobem24/Boundary/@BoundaryVert/ndof.m]

function n = ndof( obj )
%  NDOF - Number of degrees of freedom.
%
%  Usage for obj = BoundaryVert :
%    n = ndof( obj )
%  Output
%    n    :  number of degrees of freedom

n = max( horzcat( obj.nu ) );
