# Supplementary material for: Unified Simulation Platform for Interference Microscopy
Source: ACS Photonics. 2024 Jun 17;11(7):2745–56. doi: 10.1021/acsphotonics.4c00621 (PMC11258784; doi:10.1021/acsphotonics.4c00621)
Supplement: Supplementary file 1 — ph4c00621_si_001.zip [file ph4c00621_si_001.zip › nanobem24/Boundary/@Point/private/init2.m]

function obj = init2( obj, tau, pos, varargin )
%  INIT2 - Initialize point embedded in dielectric environment.
%
%  Usage for obj = Point :
%    obj = init( obj, tau, pos )
%  Input
%    tau    :  boundary elements
%    pos    :  point position

%  place positions in dielectric environment
imat = inside( tau, pos, varargin{ : } );
%  initialize points
obj = init1( obj, tau( 1 ).mat, imat, pos );
