# Supplementary material for: Unified Simulation Platform for Interference Microscopy
Source: ACS Photonics. 2024 Jun 17;11(7):2745–56. doi: 10.1021/acsphotonics.4c00621 (PMC11258784; doi:10.1021/acsphotonics.4c00621)
Supplement: Supplementary file 1 — ph4c00621_si_001.zip [file ph4c00621_si_001.zip › nanobem24/Boundary/integration/@iterpoints/eval.m]

function pos = eval( obj )
%  EVAL - Evaluate point positions.
%
%  Usage for obj = iterpoints :
%    pos = eval( obj )
%  Output
%    pos    :  point positions

pos = vertcat( obj.tau.pos );
