# Supplementary material for: Unified Simulation Platform for Interference Microscopy
Source: ACS Photonics. 2024 Jun 17;11(7):2745–56. doi: 10.1021/acsphotonics.4c00621 (PMC11258784; doi:10.1021/acsphotonics.4c00621)
Supplement: Supplementary file 1 — ph4c00621_si_001.zip [file ph4c00621_si_001.zip › nanobem24/Boundary/integration/@quadboundary/indexin.m]

function ind = indexin( obj, tau )
%  INDEXIN - Indices of obj.tau in tau.
%
%  Usage for obj = quadboundary :
%    ind = indexin( obj, tau )
%  Input
%    tau    :  vector of boundary elements
%  Output
%    ind    :  index of obj in TAU

%  centroid positions
pos = arrayfun( @( x ) vertcat( x.tau.pos ), obj, 'uniform', 0 );
%  number of positions
n = cellfun( @( x ) size( x, 1 ), pos, 'uniform', 1 );

%  find centroid positions in TAU
[ ~, ind ] = ismember( vertcat( pos{ : } ), vertcat( tau.pos ), 'rows' );
%  split array
ind = mat2cell( ind, n );
