# Supplementary material for: Unified Simulation Platform for Interference Microscopy
Source: ACS Photonics. 2024 Jun 17;11(7):2745–56. doi: 10.1021/acsphotonics.4c00621 (PMC11258784; doi:10.1021/acsphotonics.4c00621)
Supplement: Supplementary file 1 — ph4c00621_si_001.zip [file ph4c00621_si_001.zip › nanobem24/Boundary/integration/@quadboundary/slice.m]

function [ obj, i1, i2 ] = slice( obj )
%  SLICE - Slice integration points.
%
%  Usage for obj = quadboundary :
%    obj = slice( obj )

n = numel( obj.tau );
i1 = 1 : fix( n / 2 );
i2 = fix( n / 2 ) + 1 : n;
%  slice integration points
obj = [ obj, obj ];
obj( 1 ).tau = obj( 1 ).tau( i1 );
obj( 2 ).tau = obj( 2 ).tau( i2 );
