# Supplementary material for: Unified Simulation Platform for Interference Microscopy
Source: ACS Photonics. 2024 Jun 17;11(7):2745–56. doi: 10.1021/acsphotonics.4c00621 (PMC11258784; doi:10.1021/acsphotonics.4c00621)
Supplement: Supplementary file 1 — ph4c00621_si_001.zip [file ph4c00621_si_001.zip › nanobem24/Boundary/integration/@quadduffy/npts.m]

function n = npts( obj )
%  NPTS - Total number of integration points.
%
%  Usage for obj = quadduffy :
%    n = npts( obj )
%  Output
%    n    :  total number of integration points

n = arrayfun(  ...
  @( x ) numel( x.tau1 ) * numel( x.quad.w ), obj, 'uniform', 1 );
