# Supplementary material for: Unified Simulation Platform for Interference Microscopy
Source: ACS Photonics. 2024 Jun 17;11(7):2745–56. doi: 10.1021/acsphotonics.4c00621 (PMC11258784; doi:10.1021/acsphotonics.4c00621)
Supplement: Supplementary file 1 — ph4c00621_si_001.zip [file ph4c00621_si_001.zip › nanobem24/Boundary/integration/@quadduffy/private/eval1.m]

function [ pos, f ] = eval1( obj, i1 )
  %  EVAL1 - Evaluate integration points and linear shape functions.
  %
  %  Usage for obj = quadduffy :
  %    [ pos, f ] = eval1( obj, i1 )
  %  Input
  %    i1     :  evaluation for first or second boundary
  %  Output
  %    pos    :  integration positions
  %    f      :  linear shape functions

  quad = obj.quad;
  %  boundary elements and quadrature points
  switch i1
    case 1
      [ tau, x, y ] = deal( obj.tau1, quad.x1, quad.y1 );
    case 2
      [ tau, x, y ] = deal( obj.tau2, quad.x2, quad.y2 );
  end

  %  dummy indices for internal vector class and vertices
  [ i, a, q, k ] = deal( 1, 2, 3, 4 );
  verts = vertices( tau );
  
  %  integration points
  switch obj.mode
    case 'vert'
      xi = tensor( funvert( x, y, obj.shift{ i1 } ), [ i, q, a ] );
    case 'edge'
      xi = tensor( funedge( x, y, obj.shift{ i1 } ), [ i, q, a ] );
    case 'face'
      xi = tensor( [ x, y, 1 - x - y ], [ q, a ] ) * tensor( ones( size( tau ) ), i );
  end
  
  %  integration positions and shape functions
  pos = sum( xi * tensor( verts, [ i, a, k ] ), a );
  f = xi;
 
  %  convert back from tensor class
  f  = double( f, [ i, q, a ] );
  pos = double( pos, [ i, q, k ] );
end


function xi = funvert( x, y, shift )
  %  FUNVERT - Shift points for integration with common vertex.
  
  n = numel( shift );
  %  expand triangular coordinates
  [ x, y ] = deal( repmat( x .', n, 1 ), repmat( y .', n, 1 ) );
  z = 1 - x - y;
  %  shift triangular coordinates
  ind = shift == 2;  [ x( ind, : ), y( ind, : ) ] = deal( z( ind, : ), x( ind, : ) );  
  ind = shift == 3;  [ x( ind, : ), y( ind, : ) ] = deal( y( ind, : ), z( ind, : ) );  
  %  set output
  xi = cat( 3, x, y, 1 - x - y );
end

function xi = funedge( x, y, shift )
  %  FUNEDGE - Shift points for integration with common edge.

  n = numel( shift );
  %  expand triangular coordinates
  [ x, y ] = deal( repmat( x .', n, 1 ), repmat( y .', n, 1 ) );
  z = 1 - x - y;
  %  shift triangular coordinates
  ind = shift ==  2;  [ x( ind, : ), y( ind, : ) ] = deal( z( ind, : ), x( ind, : ) );  %  y
  ind = shift ==  3;  [ x( ind, : ), y( ind, : ) ] = deal( y( ind, : ), z( ind, : ) );  %  x
  ind = shift == -1;  [ x( ind, : ), y( ind, : ) ] = deal( x( ind, : ), z( ind, : ) );  %  y
  ind = shift == -2;  [ x( ind, : ), y( ind, : ) ] = deal( z( ind, : ), y( ind, : ) );  %  x
  ind = shift == -3;  [ x( ind, : ), y( ind, : ) ] = deal( y( ind, : ), x( ind, : ) );  %  z
  %  set output
  xi = cat( 3, x, y, 1 - x - y );
end
