# Supplementary material for: Unified Simulation Platform for Interference Microscopy
Source: ACS Photonics. 2024 Jun 17;11(7):2745–56. doi: 10.1021/acsphotonics.4c00621 (PMC11258784; doi:10.1021/acsphotonics.4c00621)
Supplement: Supplementary file 1 — ph4c00621_si_001.zip [file ph4c00621_si_001.zip › nanobem24/Boundary/integration/@quadpair/mat2cell.m]

function obj = mat2cell( obj )
%  MAT2CELL - Split array at PARENT positions into cell array.

%  split array at parent positions
ind = cumsum( horzcat( obj.parent ) );
obj = arrayfun( @( i ) obj( ind == i ), unique( ind ), 'uniform', 0 );
