# Supplementary material for: Unified Simulation Platform for Interference Microscopy
Source: ACS Photonics. 2024 Jun 17;11(7):2745–56. doi: 10.1021/acsphotonics.4c00621 (PMC11258784; doi:10.1021/acsphotonics.4c00621)
Supplement: Supplementary file 1 — ph4c00621_si_001.zip [file ph4c00621_si_001.zip › nanobem24/Demo/galerkin/demomulti01.m]

%  DEMOMULTI01 - T-matrix for dielectric nanosphere and single wavelength.

%  material properties
mat1 = Material( 1, 1 );
mat2 = Material( 9, 1 );
%  material vector
mat = [ mat1, mat2 ];

%  discretized boundary for nanosphere
%    when needed use different number of vertices, e.g., 144, 400, 900
diameter = 160;
p = trisphere( 256, diameter );
%  boundary elements with linear shape functions
tau = BoundaryEdge( mat, p, [ 2, 1 ] );     

%  wavenumber of light in vacuum
k0 = 2 * pi / 1000;
%  BEM solver and T-matrix solver
lmax = 4;
bem = galerkin.bemsolver( tau, 'order', [] );
tsolver = multipole.tsolver( mat, 1, lmax );
%  T-matrix
sol = bem \ tsolver( tau, k0 );
t1 = eval( tsolver, sol );

%  additional information for H5 file
info = multipole.h5info( tau );
info.name = "Sphere";
info.description = "Single sphere and single wavelength";
info.matname = [ "Embedding medium", "Dielectric medium of sphere" ];
%  save T-matrix
h5save( t1, 'tmatrix_sphere.h5', info );

%  add shape and radius to scatterer (optional)
h5writeatt( fout, '/scatterer_1', 'shape', "sphere" );
h5create( fout, '/scatterer_1/radius', 1 );
h5write( fout, '/scatterer_1/radius', 0.5 * diameter );

% h5disp( 'tmatrix.h5' );

%  comparison with Mie theory
mie = multipole.miesolver( mat2, mat1, diameter, lmax );
t2 = eval( mie, k0 );

%  full T-matrices
r1 = full( t1 );
r2 = full( t2 );

fun = @abs;
%  final plot
plot( fun( diag( r1 ) ), 'o' ); hold on
plot( fun( diag( r2 ) ), '+' );

legend( 'T-matrix', 'Mie' );

xlabel( '#Mode' );
ylabel( 'T_{nn}' );

set( gca, 'YScale', 'log' );
