# Supplementary material for: Unified Simulation Platform for Interference Microscopy
Source: ACS Photonics. 2024 Jun 17;11(7):2745–56. doi: 10.1021/acsphotonics.4c00621 (PMC11258784; doi:10.1021/acsphotonics.4c00621)
Supplement: Supplementary file 1 — ph4c00621_si_001.zip [file ph4c00621_si_001.zip › nanobem24/Demo/galerkinstat/demoboundaryvert01.m]

%  DEMOBOUNDARYVERT01 - Plot linear shape elements.

%  dummy material vector
mat = [];
%  touching triangles
verts = [ 0, 0, 0; 1, 0, 0; 1, 1, 0 ];
faces = [ 1, 2, 3 ];
%  boundary elements
tau1 = BoundaryVert( mat, particle( bsxfun( @plus, verts, [ 0.0, 0, 0 ] ), faces ), [ 2, 1 ] );
tau2 = BoundaryVert( mat, particle( bsxfun( @plus, verts, [ 1.5, 0, 0 ] ), faces ), [ 2, 1 ] );
tau3 = BoundaryVert( mat, particle( bsxfun( @plus, verts, [ 3.0, 0, 0 ] ), faces ), [ 2, 1 ] );

plot( tau1, [ 1; 0; 0 ] );
plot( tau2, [ 0; 1; 0 ] );
plot( tau3, [ 0; 0; 1 ] );

view( 0, 90 );
