# Supplementary material for: Unified Simulation Platform for Interference Microscopy
Source: ACS Photonics. 2024 Jun 17;11(7):2745–56. doi: 10.1021/acsphotonics.4c00621 (PMC11258784; doi:10.1021/acsphotonics.4c00621)
Supplement: Supplementary file 1 — ph4c00621_si_001.zip [file ph4c00621_si_001.zip › nanobem24/Demo/stratified/demostratfar02.m]

%  DEMOSTRATFAR02 - Scattering spectra for detector with finite NA.

%  material properties of layer structure
mat1 = Material( 2.25, 1 );
mat2 = Material( 1, 1 );
mat3 = Material( epstable( 'gold.dat' ), 1 );
%  set up layer structure
mat = [ mat1, mat2, mat3 ];
layer = stratified.layerstructure( mat( 1 : 2 ), 0 );

%  nanosphere
diameter = 50;
p = trisphere( 144, diameter );
p.verts( :, 3 ) = p.verts( :, 3 ) + 0.5 * diameter + 5;
%  boundary elements with linear shape functions
tau = BoundaryEdge( mat, p, [ 3, 2 ] );

%  initialize BEM solver
bem = stratified.bemsolver( tau, layer, 'waitbar', 1 );
%  planewave excitation
exc = stratified.planewave( layer, [ 1, 0, 0 ], [ 0, 0, -1 ] );
%  light wavelength in vacuum
lambda = linspace( 400, 800, 20 );
k0 = 2 * pi ./ lambda;
%  allocate optical cross sections
csca = zeros( size( k0 ) );

%  detector at infinity
t = linspace( 0, 0.4 * pi, 21 );
pinfty = trispheresegment( linspace( 0, 2 * pi, 21 ), t, 2 );
%  propagation directions for farfields
dir = pinfty.pos;

multiWaitbar( 'BEM solver', 0, 'Color', 'g', 'CanCancel', 'on' );
%  loop over wavenumbers
for i = 1 : numel( k0 )
  %  solution of BEM equations
  sol = bem \ exc( tau, k0( i ) );
  %  electromagnetic farfields and Poynting vector in farfield direction
  [ e, h ] = farfields( sol, dir );
  P = dot( dir, 0.5 * real( cross( e, conj( h ), 2 ) ), 2 );
  %  scattered power, unnormalized
  csca( i ) = pinfty.area .' * P;
 
  multiWaitbar( 'BEM solver', i / numel( k0 ) );
end
%  close waitbar
multiWaitbar( 'CloseAll' );


%%  final plot
plot( lambda, csca, 'o-'  );  

xlabel( 'Wavelength (nm)' );
ylabel( 'Scattering power' );
