# Supplementary material for: Unified Simulation Platform for Interference Microscopy
Source: ACS Photonics. 2024 Jun 17;11(7):2745–56. doi: 10.1021/acsphotonics.4c00621 (PMC11258784; doi:10.1021/acsphotonics.4c00621)
Supplement: Supplementary file 1 — ph4c00621_si_001.zip [file ph4c00621_si_001.zip › nanobem24/Demo/stratified/demostratspec02.m]

%  DEMOSTRATSPEC02 - Spectrum for gold disk on top of glass substrate.

%  material properties of layer structure
mat1 = Material( 2.25, 1 );
mat2 = Material( 1, 1 );
mat3 = Material( epstable( 'gold.dat' ), 1 );
%  set up layer structure
mat = [ mat1, mat2, mat3 ];
layer = stratified.layerstructure( mat( 1 : 2 ), 0 );

%  polygon for disk
poly = polygon( 25, 'size', [ 80, 80 ] ); 
%  edge profile for nanodisk
edge = edgeprofile( 30, 7, 'mode', '11' );  
%  extrude polygon to nanoparticle
p = tripolygon( poly, edge );
p.verts( :, 3 ) = p.verts( :, 3 ) - min( p.verts( :, 3 ) ) + 1e-2;
%  boundary elements with linear shape functions
tau = BoundaryEdge( mat, p, [ 3, 2 ] );

%  initialize BEM solver
bem = stratified.bemsolver( tau, layer, 'waitbar', 1 );
%  planewave excitation
exc = stratified.planewave( layer, [ 1, 0, 0 ], [ 0, 0, -1 ] );
%  light wavelength in vacuum
lambda = linspace( 400, 800, 20 );
k0 = 2 * pi ./ lambda;
%  allocate optical cross sections
[ csca, cabs ] = deal( zeros( size( k0 ) ) );

multiWaitbar( 'BEM solver', 0, 'Color', 'g', 'CanCancel', 'on' );
%  loop over wavenumbers
for i = 1 : numel( k0 )
  %  solution of BEM equations
  sol = bem \ exc( tau, k0( i ) );
  %  optical cross sections
  csca( i ) = scattering( exc, sol );
  cabs( i ) = absorption( exc, sol );
 
  multiWaitbar( 'BEM solver', i / numel( k0 ) );
end
%  close waitbar
multiWaitbar( 'CloseAll' );


%%  final plot
plot( lambda, csca, 'o-'  );  hold on

xlabel( 'Wavelength (nm)' );
ylabel( 'Scattering cross section (nm^2)' );
