# Supplementary material for: Unified Simulation Platform for Interference Microscopy
Source: ACS Photonics. 2024 Jun 17;11(7):2745–56. doi: 10.1021/acsphotonics.4c00621 (PMC11258784; doi:10.1021/acsphotonics.4c00621)
Supplement: Supplementary file 1 — ph4c00621_si_001.zip [file ph4c00621_si_001.zip › nanobem24/Galerkin/+feibelman/@cimsolver/eval1.m]

function data = eval1( obj, varargin )
%  EVAL1 - Evaluate contour integrals.
%
%  Usage for obj = stratified.cimsolver :
%    data = eval1( obj,      PropertyPairs )
%    data = eval1( obj, bem, PropertyPairs )
%  Input
%    bem    :  boundary element method solver

if ~isempty( varargin ) && ~ischar( varargin{ 1 } )
  data = eval1@cimbase( obj, varargin{ : } );
else
  bem = feibelman.bemsolver( obj.tau, obj.param, varargin{ : } );
  data = eval1@cimbase( obj, bem, varargin{ : } );
end
